# Supplementary material for: A Fork Trap in the Chromosomal Termination Area Is Highly Conserved across All Escherichia coli Phylogenetic Groups
Source: Int J Mol Sci. 2021 Jul 25;22(15):7928. doi: 10.3390/ijms22157928 (PMC8347550; doi:10.3390/ijms22157928)
Supplement: Supplementary file 1 [file ijms-22-07928-s001.zip]

Archive with 1 entries (1 files):
- ijms-1292787-supplementary.pdf
